# Supplementary material for: Effects of Environmental Enrichment on Dog Behaviour: Pilot Study
Source: Animals (Basel). 2022 Jan 7;12(2):141. doi: 10.3390/ani12020141 (PMC8772568; doi:10.3390/ani12020141)
Supplement: Supplementary file 1 [file animals-12-00141-s001.zip]

Archive with 1 entries (1 files):
- animals-1363146-SI.pdf
